# Supplementary material for: Evaluation of the Implementation and Contribution of Patient Partners on a Steering Committee at a University Hospital in the Province of Québec, Canada
Source: Healthcare (Basel). 2026 Jul 7;14(13):2021. doi: 10.3390/healthcare14132021 (PMC13360805; doi:10.3390/healthcare14132021)
Supplement: Supplementary file 1 [file healthcare-14-02021-s001.zip]

Archive with 3 entries (3 files):
- file s1_Interview Guide.pdf
- file s2_Survey of Steering Committee members in preparation for the integration of patient partners.pdf
- file s3 selection criteria used to recruit the PPs.pdf
